# Supplementary material for: Levels of Amyloid Beta (Aβ) Expression in the Caenorhabditis elegans Neurons Influence the Onset and Severity of Neuronally Mediated Phenotypes
Source: Cells. 2024 Sep 23;13(18):1598. doi: 10.3390/cells13181598 (PMC11430350; doi:10.3390/cells13181598)
Supplement: Supplementary file 1 [file cells-13-01598-s001.zip]

Archive with 1 entries (1 files):
- cells-2588434-supplementary.pdf
